# Supplementary material for: Comprehensive analysis of the prognostic and immunotherapeutic implications of STAT family members in human colorectal cancer
Source: Front Genet. 2022 Aug 19;13:951252. doi: 10.3389/fgene.2022.951252 (PMC9437353; doi:10.3389/fgene.2022.951252)
Supplement: Supplementary file 4 [file Table1.XLSX]

## Sheet: Sheet1
patient	gender	age	site	metastasis site	ajcc_stage	grade
patient1	male	59	rectum	liver and lung	4	3 - Poorly differentiated (PD)
patient2	female	50	sigmoid	liver	4	2 - Moderately differentiated (MD)
patient3	male	45	rectum	liver and bone	4	2 - Moderately differentiated (MD)
patient4	male	55	rectum	liver	4	3 - Poorly differentiated (PD)
patient5	male	68	right hemicolon	liver	4	3 - Poorly differentiated (PD)
patient6	female	64	right hemicolon	no metastasis	3	3 - Poorly differentiated (PD)
patient7	male	64	sigmoid	liver	4	2 - Moderately differentiated (MD)
patient8	male	63	rectum	liver	4	2 - Moderately differentiated (MD)
patient9	female	53	rectum	liver	4	3 - Poorly differentiated (PD)
patient10	female	73	sigmoid	liver	4	3 - Poorly differentiated (PD)
patient11	male	52	sigmoid	liver and lung	4	3 - Poorly differentiated (PD)
patient12	male	73	rectum	liver	4	2 - Moderately differentiated (MD)
patient13	female	66	sigmoid	liver	4	3 - Poorly differentiated (PD)
patient14	female	53	right hemicolon	liver	4	2 - Moderately differentiated (MD)
patient15	male	34	rectum	liver and lung	4	3 - Poorly differentiated (PD)
patient16	male	37	sigmoid	liver	4	3 - Poorly differentiated (PD)
patient17	male	57	left hemicolon	no metastasis	3	2 - Moderately differentiated (MD)
patient18	male	47	rectum	liver	4	2 - Moderately differentiated (MD)
patient19	male	74	rectum	liver	4	3 - Poorly differentiated (PD)
patient20	male	41	sigmoid	liver	4	3 - Poorly differentiated (PD)
patient21	male	69	right hemicolon	liver	4	3 - Poorly differentiated (PD)
